# Supplementary material for: A molecular analysis of substituted phenylethylamines as potential microtubule targeting agents through in silico methods and in vitro microtubule-polymerization activity
Source: Sci Rep. 2023 Sep 1;13:14406. doi: 10.1038/s41598-023-41600-9 (PMC10474033; doi:10.1038/s41598-023-41600-9)
Supplement: Supplementary file 1 — Supplementary Table 1. [file 41598_2023_41600_MOESM1_ESM.xlsx]

## Sheet: Ranking
Table S1: Phenethylamine binding energies to the colchicine binding site on tubulin
Drug:	Affinity(-kcal/mol):
colchicine	-10.8
DMBMPP	-9
25TFM_NBOMe	-8.3
25G_NBOMe	-8.2
25C_NBF	-8.1
4_EA_NBOMe	-8.1
25B_NBF	-8
25C_NB4OMe	-8
2CBCB_NBOMe	-8
25C_NBOH	-7.9
25CN_NBOH	-7.9
25I_NB4OMe	-7.9
25I_NBMD	-7.9
25D_NBOMe	-7.8
25H_NBOMe	-7.8
25iP_NBOMe	-7.8
Phenescaline	-7.8
25B_NBOH	-7.7
25C_NB3OMe	-7.7
25C_NBOMe	-7.7
25CN_NBOMe	-7.7
25I-NBF	-7.7
25N-NBOMe	-7.7
25P_NBOMe	-7.7
NBOMe-mescaline	-7.7
25E_NBOMe	-7.6
6-Methoxyharmalan	-7.6
25B_NBOMe	-7.5
25I_NB3OMe	-7.5
25I_NBOH	-7.5
25I_NBOMe	-7.5
3C-BZ(4-benzyloxy-3,5-dimethoxyamphetamine)	-7.5
2C_B_BUTTERFLY	-7.2
Bromo-DragonFLY	-7.2
Fenfluramine	-7
2C-B-Fly	-6.9
F-22_psychedelic	-6.9
1,3-Benzodioxolyl-N-ethylpentanamine	-6.8
2C_TFM	-6.8
F-2_drug	-6.7
HOT-7	-6.7
1,3-Benzodioxolyl-N-ethylbutanamine	-6.6
2C_iP	-6.6
Butylone	-6.6
Ethylone	-6.6
HOT-17	-6.6
Jimscaline	-6.6
Methallylescaline	-6.6
2,5-Dimethoxy-4-methylphenylcyclopropylamine	-6.5
2C_P	-6.5
2C_T_17	-6.5
1,3-Benzodioxolylbutanamine	-6.4
2C_T_19	-6.4
2C_YN	-6.4
HOT-2	-6.4
Methylenedioxyhydroxyethylamphetamine	-6.4
N,N-Dimethyltryptamine	-6.4
Trifluoromescaline	-6.4
2C_G	-6.3
2C_T_16	-6.3
2C_T_7	-6.3
BOB(2,5,beta-Trimethoxy-4-bromophenethylamine)	-6.3
Propynyl	-6.3
2C_E	-6.2
2C_O_4	-6.2
2C_T_8	-6.2
BOD(2,5,beta-Trimethoxy-4-methylbenzeneethanamine)	-6.2
Cyclopropylmescaline	-6.2
Isoproscaline	-6.2
Thiobuscaline	-6.2
2C_T_15	-6.1
2C_T_2	-6.1
2C_T_21	-6.1
2C_T_4	-6.1
2CD_5EtO	-6.1
AEM	-6.1
Allylescaline	-6.1
Asymbescaline	-6.1
TCB_2	-6.1
Thioproscaline	-6.1
2C_D	-6
2C_N	-6
3-Methoxy-4-ethoxyphenethylamine	-6
BOHD(4-Methyl-2,5-dimethoxy-beta-hydroxyphenethylamine)	-6
Lophophine	-6
Proscaline	-6
Symbescaline	-6
Thioescaline__3_TE	-6
2-Bromomescaline	-5.9
2C_I	-5.9
2C_Se	-5.9
2C_T_13	-5.9
BOM(beta-Methoxymescaline)	-5.9
Desoxy	-5.9
DME(2-Amino-1-(3,4-dimethoxyphenyl)ethanol)	-5.9
Escaline	-5.9
Metaproscaline	-5.9
2_3_6_trimethoxyphenethylamine	-5.8
2C_B	-5.8
2C_C	-5.8
2C_T	-5.8
3,4-Methylenedioxyphenethylamine	-5.8
Beta-D	-5.8
Metaescaline	-5.8
Thioescaline__4_TE	-5.8
2_3_5_trimethoxyphenethylamine	-5.7
2_4_5_Trimethoxyphenethylamine	-5.7
2C_F	-5.7
2C-H	-5.6
Isomescaline	-5.6
2,4,5-trimethoxyphenethylamine	-5.5
