# Supplementary material for: A molecular analysis of substituted phenylethylamines as potential microtubule targeting agents through in silico methods and in vitro microtubule-polymerization activity
Source: Sci Rep. 2023 Sep 1;13:14406. doi: 10.1038/s41598-023-41600-9 (PMC10474033; doi:10.1038/s41598-023-41600-9)
Supplement: Supplementary file 2 — Supplementary Table 2. [file 41598_2023_41600_MOESM2_ESM.xlsx]

## Sheet: Normalized Data
Table S2: Normalized optical density tubulin polymerization curve data at 355 nm
Time (min)		Control	Control	Control	Control	Control	Control	Mean	StdErr		Paclitaxel 10 uM	Paclitaxel 10 uM	Paclitaxel 10 uM	Paclitaxel 10 uM	Mean	StdErr		Colchicine 10 uM	Colchicine 10 uM	Colchicine 10 uM	Mean	StdErr		25B-NBF 10uM	25B-NBF 10uM	25B-NBF 10uM	Mean	StdErr		25B-NBF 50 uM	25B-NBF 50 uM	25B-NBF 50 uM	25B-NBF 50 uM	Mean	StdErr		25B-NBF 75 uM	25B-NBF 75 uM	25B-NBF 75 uM	25B-NBF 75 uM	25B-NBF 75 uM	25B-NBF 75 uM	Mean	StdErr		25B-NBF 100 uM	25B-NBF 100 uM	25B-NBF 100 uM	25B-NBF 100 uM
1		0	0	0	0	0	0	0	0		0	0	0	0	0	0		0	0	0	0	0		0	0	0	0	0		0	0	0	0	0	0		0	0	0	0	0	0	0	0		0	0	0	0
2		-0.001	-0.001	-0.001	0	0	0	-0.0005	0.000204124		0.01	0.005	0.001	0.008	0.006	0.00169558		0.002	0.002	0.009	0.00433333	0.00190516		0.002	0.012	0.001	0.005	0.00286744		-0.002	-0.002	0	0.001	-0.00075	0.000649519		0.013	0.023	0.017	0.01	0.014	0.01	0.0145	0.00183712		0.014	0.084	0.017	0.044
3		0	-0.002	-0.002	-0.003	0	0	-0.00116667	0.000495349		0.022	0.012	0.006	0.023	0.01575	0.00354216		0.003	0.003	0.014	0.00666667	0.00299382		0.002	0.02	0.003	0.00833333	0.00476873		-0.003	-0.003	-0.001	0	-0.00175	0.000649519		0.026	0.045	0.036	0.023	0.034	0.024	0.0313333	0.00319432		0.029	0.175	0.031	0.083
4		-0.001	-0.002	-0.003	-0.002	0	0	-0.00133333	0.000451335		0.035	0.021	0.014	0.044	0.0285	0.00585769		0.003	0.003	0.017	0.00766667	0.00381032		0.003	0.028	0.006	0.0123333	0.00643486		-0.002	-0.004	0	0.003	-0.00075	0.00129301		0.042	0.07	0.056	0.038	0.061	0.043	0.0516667	0.00470618		0.045	0.254	0.044	0.115
5		0	-0.003	-0.003	-0.002	0	0	-0.00133333	0.000561084		0.049	0.032	0.021	0.062	0.041	0.00785016		0.003	0.005	0.019	0.009	0.00410961		0.004	0.033	0.009	0.0153333	0.00730804		-0.002	-0.004	-0.002	0.004	-0.001	0.0015		0.061	0.103	0.074	0.055	0.091	0.065	0.0748333	0.00694589		0.062	0.32	0.059	0.14
6		0	-0.004	-0.003	0	0	0	-0.00116667	0.000683807		0.064	0.044	0.032	0.08	0.055	0.00920598		0.003	0.005	0.019	0.009	0.00410961		0.003	0.036	0.013	0.0173333	0.00797682		-0.002	-0.004	0.001	0.007	0.0005	0.00207666		0.08	0.134	0.094	0.072	0.125	0.092	0.0995	0.00922482		0.076	0.376	0.073	0.161
7		0.001	-0.004	-0.004	0.001	0	0	-0.001	0.000881917		0.078	0.057	0.044	0.097	0.069	0.0101057		0.004	0.006	0.02	0.01	0.00410961		0.003	0.037	0.018	0.0193333	0.00803234		-0.001	-0.004	0.002	0.008	0.00125	0.00221853		0.103	0.166	0.117	0.087	0.154	0.12	0.1245	0.0112268		0.089	0.419	0.083	0.18
8		0.003	-0.003	-0.003	0.001	0	0	-0.000333333	0.000871355		0.092	0.07	0.056	0.113	0.08275	0.0108361		0.004	0.005	0.021	0.01	0.00449691		0.003	0.036	0.023	0.0206667	0.00783629		-0.001	-0.003	0.012	0.012	0.005	0.00351781		0.128	0.199	0.136	0.105	0.184	0.153	0.150833	0.0131939		0.103	0.452	0.094	0.198
9		0.006	-0.003	-0.003	0.003	0.001	0	0.000666667	0.00130526		0.105	0.086	0.067	0.128	0.0965	0.0113054		0.005	0.006	0.022	0.011	0.00449691		0.003	0.039	0.029	0.0236667	0.00876018		-0.001	-0.001	0.021	0.015	0.0085	0.00486698		0.152	0.228	0.159	0.123	0.213	0.187	0.177	0.014778		0.117	0.474	0.104	0.215
10		0.01	-0.001	-0.001	0.002	0.003	0	0.00216667	0.00155307		0.118	0.099	0.079	0.143	0.10975	0.0118183		0.007	0.006	0.023	0.012	0.00449691		0.004	0.042	0.036	0.0273333	0.0096302		0.001	0.001	0.032	0.022	0.014	0.0067361		0.176	0.256	0.18	0.136	0.24	0.219	0.201167	0.0168002		0.129	0.488	0.113	0.23
11		0.014	-0.001	0.001	0.008	0.005	0	0.0045	0.00214411		0.129	0.112	0.091	0.157	0.12225	0.0120798		0.007	0.008	0.025	0.0133333	0.00476873		0.004	0.045	0.044	0.031	0.0110252		0.005	0.006	0.047	0.028	0.0215	0.00867828		0.198	0.281	0.202	0.152	0.266	0.248	0.2245	0.0182052		0.142	0.498	0.124	0.244
12		0.021	0.002	0.003	0.011	0.009	0.003	0.00816667	0.00271228		0.14	0.124	0.101	0.17	0.13375	0.0125518		0.009	0.007	0.026	0.014	0.00492161		0.005	0.05	0.053	0.036	0.0126754		0.006	0.013	0.064	0.042	0.03125	0.0116156		0.219	0.303	0.224	0.168	0.288	0.272	0.245667	0.0189922		0.153	0.506	0.133	0.256
13		0.028	0.005	0.007	0.014	0.014	0.005	0.0121667	0.00327801		0.149	0.135	0.113	0.183	0.145	0.0127083		0.011	0.007	0.028	0.0153333	0.00525639		0.007	0.049	0.061	0.039	0.0133666		0.011	0.025	0.083	0.055	0.0435	0.0138992		0.236	0.32	0.245	0.183	0.307	0.292	0.263833	0.0193469		0.164	0.509	0.142	0.267
14		0.037	0.009	0.013	0.022	0.018	0.007	0.0176667	0.00409381		0.157	0.147	0.123	0.189	0.154	0.0118427		0.014	0.008	0.032	0.018	0.00588784		0.01	0.053	0.072	0.045	0.0149741		0.017	0.038	0.102	0.073	0.0575	0.0162807		0.25	0.334	0.264	0.196	0.324	0.307	0.279167	0.019571		0.175	0.513	0.151	0.276
15		0.047	0.015	0.02	0.031	0.024	0.01	0.0245	0.00491455		0.158	0.156	0.134	0.196	0.161	0.0111467		0.017	0.01	0.035	0.0206667	0.00607972		0.015	0.06	0.082	0.0523333	0.0160992		0.025	0.052	0.121	0.091	0.07225	0.0183214		0.262	0.345	0.281	0.209	0.339	0.32	0.292667	0.0195145		0.184	0.516	0.159	0.284
16		0.059	0.021	0.026	0.039	0.031	0.014	0.0316667	0.00591451		0.16	0.166	0.144	0.202	0.168	0.0106066		0.019	0.01	0.038	0.0223333	0.0067385		0.021	0.065	0.092	0.0593333	0.016894		0.033	0.07	0.138	0.109	0.0875	0.0198258		0.271	0.355	0.298	0.22	0.351	0.329	0.304	0.0194479		0.193	0.518	0.168	0.29
17		0.07	0.028	0.035	0.048	0.039	0.018	0.0396667	0.00670268		0.166	0.176	0.153	0.204	0.17475	0.00937667		0.021	0.011	0.041	0.0243333	0.00720082		0.028	0.072	0.103	0.0676667	0.017766		0.044	0.087	0.154	0.128	0.10325	0.0208608		0.277	0.36	0.311	0.23	0.361	0.337	0.312667	0.0192046		0.202	0.52	0.175	0.297
18		0.083	0.036	0.045	0.06	0.048	0.027	0.0498333	0.00734626		0.17	0.182	0.164	0.206	0.1805	0.00804285		0.024	0.011	0.044	0.0263333	0.00783629		0.035	0.083	0.113	0.077	0.0185472		0.055	0.104	0.168	0.14	0.11675	0.0211287		0.282	0.365	0.322	0.238	0.369	0.344	0.32	0.0191297		0.208	0.524	0.182	0.301
19		0.094	0.045	0.054	0.071	0.056	0.035	0.0591667	0.00777252		0.174	0.189	0.176	0.209	0.187	0.00697316		0.026	0.012	0.046	0.028	0.00805536		0.042	0.094	0.122	0.086	0.0191369		0.067	0.12	0.179	0.156	0.1305	0.021132		0.286	0.367	0.33	0.247	0.376	0.348	0.325667	0.0186498		0.214	0.525	0.189	0.306
20		0.106	0.056	0.065	0.081	0.064	0.042	0.069	0.00825295		0.178	0.197	0.178	0.211	0.191	0.00695521		0.029	0.013	0.05	0.0306667	0.00874749		0.052	0.097	0.131	0.0933333	0.0186806		0.08	0.137	0.188	0.168	0.14325	0.0203942		0.287	0.369	0.338	0.252	0.381	0.351	0.329667	0.0186781		0.221	0.526	0.195	0.309
21		0.117	0.065	0.078	0.09	0.072	0.05	0.0786667	0.00858185		0.182	0.204	0.182	0.209	0.19425	0.00618845		0.031	0.015	0.053	0.033	0.00899383		0.062	0.11	0.139	0.103667	0.0183323		0.093	0.153	0.197	0.179	0.1555	0.0196644		0.29	0.367	0.344	0.258	0.388	0.355	0.333667	0.0184521		0.226	0.522	0.201	0.312
22		0.13	0.074	0.091	0.102	0.083	0.059	0.0898333	0.00914518		0.184	0.211	0.187	0.208	0.1975	0.00604669		0.033	0.015	0.056	0.0346667	0.00968772		0.073	0.119	0.148	0.113333	0.0178284		0.105	0.168	0.203	0.188	0.166	0.0186715		0.291	0.372	0.348	0.262	0.395	0.358	0.337667	0.0189219		0.23	0.509	0.205	0.314
23		0.141	0.084	0.104	0.112	0.092	0.069	0.100333	0.00931148		0.187	0.217	0.193	0.209	0.2015	0.0060156		0.035	0.017	0.06	0.0373333	0.0101799		0.083	0.127	0.156	0.122	0.0173269		0.117	0.181	0.209	0.196	0.17575	0.0176684		0.292	0.367	0.351	0.264	0.397	0.359	0.338333	0.0186513		0.234	0.507	0.21	0.335
24		0.151	0.094	0.114	0.123	0.101	0.076	0.109833	0.00965924		0.188	0.221	0.197	0.21	0.204	0.00627495		0.037	0.017	0.061	0.0383333	0.0103852		0.095	0.14	0.162	0.132333	0.0160992		0.128	0.193	0.213	0.204	0.1845	0.0166902		0.292	0.372	0.353	0.268	0.403	0.362	0.341667	0.0190885		0.237	0.503	0.214	0.337
25		0.161	0.104	0.126	0.134	0.109	0.084	0.119667	0.00997961		0.191	0.225	0.201	0.212	0.20725	0.00632826		0.04	0.02	0.064	0.0413333	0.0103852		0.106	0.152	0.168	0.142	0.0151731		0.138	0.204	0.217	0.209	0.192	0.0157599		0.292	0.371	0.356	0.269	0.406	0.364	0.343	0.0193218		0.239	0.489	0.217	0.34
26		0.17	0.112	0.136	0.142	0.117	0.092	0.128167	0.0101336		0.191	0.229	0.204	0.214	0.2095	0.00695072		0.042	0.022	0.066	0.0433333	0.0103852		0.116	0.16	0.173	0.149667	0.0140818		0.147	0.213	0.22	0.214	0.1985	0.0149269		0.292	0.367	0.358	0.272	0.41	0.367	0.344333	0.019363		0.242	0.486	0.219	0.342
27		0.179	0.122	0.146	0.154	0.124	0.101	0.137667	0.0103028		0.193	0.233	0.207	0.214	0.21175	0.00720568		0.045	0.024	0.068	0.0456667	0.0103745		0.127	0.173	0.179	0.159667	0.0134109		0.155	0.22	0.222	0.217	0.2035	0.014029		0.291	0.362	0.358	0.272	0.413	0.37	0.344333	0.0196845		0.244	0.469	0.222	0.342
28		0.188	0.131	0.155	0.162	0.131	0.107	0.145667	0.0106345		0.194	0.236	0.21	0.215	0.21375	0.00750312		0.047	0.025	0.069	0.047	0.0103709		0.136	0.178	0.183	0.165667	0.0121686		0.163	0.225	0.225	0.222	0.20875	0.0132211		0.29	0.363	0.357	0.273	0.42	0.373	0.346	0.0204668		0.245	0.467	0.224	0.343
29		0.195	0.138	0.163	0.168	0.137	0.114	0.1525	0.0106582		0.195	0.239	0.213	0.215	0.2155	0.00782224		0.048	0.025	0.071	0.048	0.0108423		0.146	0.186	0.186	0.172667	0.0108866		0.169	0.23	0.226	0.225	0.2125	0.0125922		0.289	0.352	0.356	0.273	0.421	0.382	0.3455	0.020839		0.246	0.468	0.226	0.343
30		0.202	0.145	0.171	0.176	0.142	0.121	0.1595	0.0108134		0.196	0.24	0.214	0.216	0.2165	0.00782224		0.048	0.024	0.075	0.049	0.0120277		0.153	0.195	0.189	0.179	0.0107083		0.175	0.227	0.228	0.23	0.215	0.0115596		0.289	0.348	0.359	0.273	0.423	0.39	0.347	0.02148		0.246	0.464	0.227	0.345
31		0.209	0.152	0.178	0.18	0.147	0.127	0.1655	0.0108851		0.198	0.243	0.216	0.217	0.2185	0.00801951		0.049	0.024	0.077	0.05	0.0124989		0.161	0.2	0.193	0.184667	0.00980174		0.181	0.231	0.229	0.231	0.218	0.0106888		0.287	0.331	0.346	0.274	0.421	0.399	0.343	0.0219026		0.248	0.463	0.229	0.361
32		0.215	0.159	0.184	0.188	0.151	0.132	0.1715	0.0111274		0.198	0.245	0.218	0.216	0.21925	0.00839177		0.05	0.022	0.081	0.051	0.0139124		0.17	0.206	0.196	0.190667	0.00876018		0.186	0.233	0.23	0.233	0.2205	0.0099781		0.286	0.346	0.355	0.275	0.42	0.408	0.348333	0.0223665		0.248	0.468	0.23	0.373
33		0.22	0.164	0.19	0.192	0.156	0.137	0.1765	0.0111199		0.199	0.245	0.22	0.217	0.22025	0.00819584		0.05	0.021	0.082	0.051	0.0143836		0.177	0.208	0.199	0.194667	0.00751788		0.187	0.239	0.23	0.234	0.2225	0.0103712		0.285	0.347	0.334	0.275	0.407	0.42	0.344667	0.0224186		0.249	0.467	0.232	0.371
34		0.223	0.168	0.21	0.199	0.159	0.141	0.183333	0.0119598		0.198	0.247	0.221	0.217	0.22075	0.00873481		0.05	0.02	0.085	0.0516667	0.0153357		0.184	0.215	0.199	0.199333	0.00730804		0.187	0.24	0.231	0.237	0.22375	0.0107318		0.284	0.323	0.327	0.268	0.412	0.425	0.339833	0.0242595		0.249	0.464	0.232	0.37
35		0.225	0.174	0.198	0.204	0.163	0.145	0.184833	0.0109732		0.2	0.249	0.222	0.215	0.2215	0.00887764		0.051	0.021	0.086	0.0526667	0.0153357		0.191	0.222	0.202	0.205	0.0074087		0.19	0.24	0.232	0.239	0.22525	0.0102918		0.285	0.322	0.327	0.265	0.416	0.423	0.339667	0.0246122		0.249	0.46	0.234	0.369
36		0.228	0.178	0.202	0.208	0.163	0.149	0.188	0.0111081		0.201	0.25	0.222	0.216	0.22225	0.00887676		0.052	0.021	0.083	0.052	0.0146135		0.197	0.225	0.204	0.208667	0.00686915		0.192	0.241	0.232	0.241	0.2265	0.0101273		0.283	0.32	0.325	0.265	0.413	0.422	0.338	0.024454		0.249	0.457	0.235	0.366
37		0.232	0.181	0.206	0.211	0.167	0.152	0.1915	0.0111822		0.201	0.251	0.223	0.216	0.22275	0.00907176		0.053	0.02	0.083	0.052	0.0148549		0.202	0.23	0.206	0.212667	0.00713883		0.195	0.242	0.232	0.242	0.22775	0.00967196		0.282	0.318	0.323	0.264	0.421	0.421	0.338167	0.0252844		0.25	0.454	0.236	0.365
38		0.234	0.185	0.208	0.213	0.169	0.155	0.194	0.0110353		0.2	0.251	0.225	0.216	0.223	0.00923986		0.054	0.02	0.081	0.0516667	0.0144094		0.207	0.234	0.207	0.216	0.00734847		0.197	0.243	0.232	0.242	0.2285	0.00934412		0.281	0.315	0.321	0.263	0.413	0.419	0.335333	0.024628		0.25	0.451	0.237	0.363
39		0.236	0.187	0.21	0.215	0.172	0.157	0.196167	0.0109732		0.201	0.25	0.224	0.216	0.22275	0.0088838		0.054	0.019	0.08	0.051	0.0144299		0.212	0.235	0.208	0.218333	0.00686915		0.198	0.244	0.233	0.242	0.22925	0.00925591		0.28	0.314	0.32	0.262	0.421	0.416	0.3355	0.0252628		0.249	0.45	0.236	0.361
40		0.239	0.19	0.212	0.216	0.175	0.16	0.198667	0.0108466		0.202	0.252	0.225	0.216	0.22375	0.00912671		0.055	0.02	0.079	0.0513333	0.0139868		0.216	0.239	0.21	0.221667	0.00721624		0.2	0.245	0.233	0.242	0.23	0.00893728		0.28	0.312	0.318	0.262	0.422	0.415	0.334833	0.0253535		0.25	0.446	0.237	0.36
41		0.242	0.193	0.214	0.216	0.176	0.162	0.2005	0.0109081		0.202	0.252	0.225	0.215	0.2235	0.00918218		0.056	0.019	0.079	0.0513333	0.0142699		0.22	0.24	0.21	0.223333	0.00720082		0.201	0.244	0.233	0.244	0.2305	0.00880696		0.278	0.311	0.317	0.26	0.422	0.413	0.3335	0.0255025		0.249	0.444	0.237	0.358
42		0.244	0.194	0.216	0.217	0.177	0.165	0.202167	0.0108562		0.202	0.252	0.225	0.215	0.2235	0.00918218		0.057	0.019	0.079	0.0516667	0.0143088		0.224	0.243	0.211	0.226	0.00758654		0.202	0.245	0.233	0.244	0.231	0.00869626		0.277	0.309	0.314	0.26	0.421	0.412	0.332167	0.0254857		0.249	0.441	0.238	0.355
43		0.247	0.196	0.218	0.221	0.179	0.167	0.204667	0.011042		0.202	0.252	0.226	0.215	0.22375	0.00919494		0.057	0.018	0.077	0.0506667	0.0141448		0.223	0.242	0.211	0.225333	0.0073686		0.202	0.245	0.232	0.244	0.23075	0.00868458		0.276	0.303	0.312	0.26	0.414	0.411	0.329333	0.0249907		0.25	0.438	0.239	0.356
44		0.248	0.197	0.219	0.221	0.18	0.169	0.205667	0.0109079		0.202	0.252	0.226	0.214	0.2235	0.00925675		0.057	0.019	0.076	0.0506667	0.0136816		0.223	0.245	0.212	0.226667	0.00792091		0.202	0.245	0.232	0.244	0.23075	0.00868458		0.275	0.306	0.311	0.258	0.413	0.409	0.328667	0.0248693		0.249	0.435	0.239	0.353
45		0.251	0.199	0.221	0.222	0.181	0.171	0.2075	0.0110447		0.202	0.252	0.226	0.214	0.2235	0.00925675		0.058	0.018	0.076	0.0506667	0.0139947		0.217	0.244	0.213	0.224667	0.00794891		0.203	0.245	0.233	0.244	0.23125	0.00848804		0.275	0.304	0.31	0.257	0.411	0.408	0.3275	0.0247417		0.247	0.433	0.24	0.351
46		0.253	0.2	0.221	0.223	0.181	0.171	0.208167	0.0112803		0.203	0.252	0.225	0.213	0.22325	0.00916771		0.058	0.019	0.076	0.051	0.0137356		0.218	0.246	0.215	0.226333	0.00805996		0.203	0.244	0.232	0.243	0.2305	0.00828025		0.274	0.298	0.308	0.256	0.409	0.407	0.325333	0.02481		0.245	0.43	0.239	0.349
47		0.254	0.202	0.223	0.222	0.182	0.173	0.209333	0.0111347		0.202	0.252	0.226	0.212	0.223	0.00939415		0.059	0.018	0.076	0.051	0.0140554		0.215	0.246	0.215	0.225333	0.00843713		0.204	0.245	0.232	0.245	0.2315	0.00837033		0.273	0.302	0.306	0.256	0.408	0.404	0.324833	0.0244295		0.246	0.429	0.24	0.348
48		0.256	0.202	0.224	0.224	0.184	0.174	0.210667	0.0112316		0.201	0.252	0.225	0.213	0.22275	0.0094497		0.058	0.018	0.076	0.0506667	0.0139947		0.216	0.248	0.215	0.226333	0.00884852		0.204	0.245	0.232	0.244	0.23125	0.00827175		0.272	0.299	0.304	0.255	0.406	0.402	0.323	0.0243196		0.245	0.426	0.238	0.346
49		0.258	0.204	0.225	0.223	0.184	0.175	0.2115	0.0113303		0.203	0.253	0.225	0.213	0.2235	0.00936416		0.059	0.019	0.076	0.0513333	0.0137948		0.217	0.251	0.216	0.228	0.00939267		0.205	0.244	0.232	0.244	0.23125	0.00796379		0.271	0.298	0.303	0.253	0.405	0.4	0.321667	0.0243078		0.245	0.423	0.24	0.344
50		0.26	0.205	0.225	0.225	0.183	0.176	0.212333	0.0115798		0.202	0.252	0.226	0.212	0.223	0.00939415		0.06	0.018	0.076	0.0513333	0.0141212		0.217	0.248	0.216	0.227	0.00857645		0.206	0.245	0.232	0.244	0.23175	0.0078611		0.27	0.298	0.301	0.253	0.403	0.399	0.320667	0.02413		0.243	0.421	0.241	0.342
51		0.262	0.206	0.227	0.225	0.184	0.177	0.2135	0.011697		0.203	0.252	0.226	0.211	0.223	0.00933408		0.06	0.018	0.077	0.0516667	0.0143165		0.219	0.252	0.217	0.229333	0.00926563		0.206	0.244	0.232	0.244	0.2315	0.00775806		0.269	0.295	0.299	0.252	0.401	0.397	0.318833	0.0240213		0.244	0.42	0.241	0.34
52		0.263	0.207	0.227	0.226	0.185	0.178	0.214333	0.0116659		0.202	0.251	0.225	0.211	0.22225	0.00925591		0.061	0.018	0.075	0.0513333	0.0140026		0.219	0.261	0.217	0.232333	0.0117126		0.206	0.244	0.232	0.245	0.23175	0.0078611		0.269	0.295	0.298	0.252	0.401	0.397	0.318667	0.0240447		0.242	0.417	0.241	0.34
53		0.264	0.208	0.242	0.225	0.187	0.179	0.2175	0.0121581		0.201	0.251	0.225	0.211	0.222	0.00939415		0.061	0.018	0.076	0.0516667	0.0141918		0.22	0.281	0.217	0.239333	0.017025		0.206	0.244	0.232	0.243	0.23125	0.00765976		0.269	0.294	0.297	0.251	0.399	0.395	0.3175	0.0238021		0.242	0.415	0.241	0.336
54		0.266	0.209	0.228	0.225	0.187	0.178	0.2155	0.0118527		0.202	0.251	0.225	0.21	0.222	0.00933408		0.062	0.018	0.075	0.0516667	0.0140818		0.221	0.27	0.218	0.236333	0.0137625		0.206	0.244	0.231	0.243	0.231	0.0076567		0.268	0.293	0.295	0.25	0.406	0.394	0.317667	0.0246065		0.242	0.414	0.241	0.333
55		0.268	0.209	0.229	0.226	0.188	0.18	0.216667	0.0119016		0.203	0.251	0.224	0.209	0.22175	0.00926941		0.062	0.018	0.074	0.0513333	0.0138991		0.222	0.253	0.219	0.231333	0.0088736		0.206	0.243	0.229	0.243	0.23025	0.00756121		0.266	0.291	0.292	0.251	0.396	0.391	0.3145	0.0235334		0.241	0.412	0.241	0.333
56		0.269	0.21	0.229	0.226	0.188	0.18	0.217	0.0120046		0.203	0.25	0.224	0.209	0.2215	0.00907262		0.062	0.018	0.074	0.0513333	0.0138991		0.222	0.252	0.218	0.230667	0.00876018		0.207	0.243	0.23	0.244	0.231	0.00745822		0.266	0.291	0.292	0.249	0.394	0.389	0.3135	0.0233128		0.24	0.409	0.223	0.332
57		0.272	0.21	0.229	0.226	0.189	0.18	0.217667	0.0123033		0.202	0.25	0.224	0.21	0.2215	0.00912072		0.062	0.019	0.074	0.0516667	0.0136327		0.223	0.267	0.219	0.236333	0.0125551		0.207	0.243	0.231	0.244	0.23125	0.00745298		0.265	0.287	0.291	0.248	0.393	0.386	0.311667	0.0232184		0.24	0.408	0.221	0.328
58		0.272	0.211	0.229	0.227	0.188	0.181	0.218	0.0122882		0.202	0.249	0.224	0.208	0.22075	0.00909241		0.063	0.019	0.074	0.052	0.0137194		0.227	0.272	0.219	0.239333	0.0134688		0.206	0.242	0.229	0.242	0.22975	0.00735166		0.264	0.288	0.288	0.248	0.391	0.385	0.310667	0.0230406		0.239	0.405	0.221	0.326
59		0.274	0.211	0.23	0.227	0.189	0.181	0.218667	0.0124915		0.202	0.249	0.224	0.208	0.22075	0.00909241		0.064	0.018	0.074	0.052	0.0140791		0.227	0.271	0.219	0.239	0.0131993		0.207	0.242	0.229	0.241	0.22975	0.00704783		0.265	0.284	0.288	0.247	0.39	0.384	0.309667	0.0229911		0.238	0.404	0.22	0.325
60		0.275	0.211	0.243	0.227	0.189	0.181	0.221	0.0130809		0.202	0.249	0.224	0.208	0.22075	0.00909241		0.063	0.018	0.074	0.0516667	0.0139868		0.227	0.271	0.219	0.239	0.0131993		0.207	0.242	0.229	0.242	0.23	0.00715017		0.263	0.283	0.286	0.246	0.389	0.382	0.308167	0.0229824		0.238	0.401	0.219	0.324
[truncated: 53 more columns]
